# Supplementary material for: Single-cell sequencing reveals the functional heterogeneity of melanoma cells and their crosstalk with the tumor microenvironment
Source: Front Genet. 2026 Apr 2;17:1779213. doi: 10.3389/fgene.2026.1779213 (PMC13082755; doi:10.3389/fgene.2026.1779213)
Supplement: Supplementary file 2 [file Table1.csv]

p_val	avg_log2FC	pct.1	pct.2	p_val_adj	cluster	gene
0	1.996198913	0.377	0.048	0	0	SPARCL1
0	1.012398579	0.8	0.741	0	0	AEBP1
0	0.985781154	0.613	0.504	0	0	PCDH7
0	0.885855655	0.328	0.138	0	0	IGFBP2
0	0.881719582	0.55	0.459	0	0	NBEAL1
0	0.709137356	0.463	0.346	0	0	HIBCH
2.45E-274	0.732156209	0.489	0.341	6.33E-270	0	BCAN
8.02E-241	0.767840076	0.669	0.682	2.07E-236	0	LRPAP1
1.70E-158	0.732500364	0.671	0.71	4.39E-154	0	SNHG7
5.15E-83	0.82334994	0.257	0.192	1.33E-78	0	FAN1
0	2.441903064	0.9	0.699	0	1	CRYAB
0	2.247304601	0.677	0.243	0	1	CHIC2
0	2.082362512	1	0.939	0	1	HSPA1A
0	2.028275263	0.685	0.082	0	1	PDGFRA
0	2.005051868	0.713	0.201	0	1	SERPINE1
0	1.922482143	0.767	0.618	0	1	CDK4
0	1.891598146	0.987	0.87	0	1	JUND
0	1.868268454	0.98	0.716	0	1	GADD45B
0	1.760569581	0.881	0.56	0	1	HERPUD1
0	1.702755485	0.928	0.503	0	1	ATF3
0	1.79763437	0.489	0.302	0	2	MGST2
0	1.760958612	0.651	0.453	0	2	SCOC
0	1.747914304	0.394	0.178	0	2	SPP1
0	1.632566737	0.46	0.114	0	2	VGF
0	1.407981776	0.926	0.852	0	2	DCBLD2
0	1.288720233	0.99	0.973	0	2	S100A6
0	1.199580404	0.841	0.732	0	2	TIMP1
0	1.191409664	0.442	0.234	0	2	ELMOD2
0	1.178147758	0.657	0.274	0	2	TNFRSF12A
0	1.173622731	0.812	0.598	0	2	MDK
0	4.001653366	0.997	0.162	0	3	IFITM1
0	3.491508749	0.997	0.353	0	3	S100A4
0	3.403354869	0.999	0.709	0	3	S100B
0	3.058880995	0.967	0.018	0	3	FCER1G
0	2.846463844	0.991	0.481	0	3	BAMBI
0	2.585204504	0.959	0.113	0	3	ATP6V0C
0	2.480595155	0.988	0.316	0	3	RGS1
0	2.460697855	0.983	0.385	0	3	GABARAP
0	2.39459017	0.98	0.471	0	3	IFI6
0	2.372927568	0.85	0.012	0	3	ISLR
0	2.916637806	0.449	0.145	0	4	CXCL8
0	1.85841932	1	0.918	0	4	APOE
0	1.831648166	0.994	0.586	0	4	MRPS33
0	1.825505162	0.603	0.163	0	4	AC016831.1
0	1.692404688	0.881	0.315	0	4	APOC1
0	1.623110065	0.837	0.385	0	4	ZNF330
0	1.518119279	0.999	0.846	0	4	NDUFB2
0	1.486979833	1	0.988	0	4	TPT1
0	1.440346388	0.997	0.77	0	4	PMEL
0	1.417323524	0.975	0.399	0	4	MDK
0	3.854450789	0.995	0.234	0	5	KMT2B
0	3.240441207	0.832	0.178	0	5	CD74
0	3.234240617	0.998	0.553	0	5	BLVRB
0	3.182944981	0.996	0.716	0	5	RPL17
0	3.115512238	0.996	0.623	0	5	MIA
0	2.953614384	0.991	0.277	0	5	MRPS30
0	2.920530326	0.28	0.036	0	5	FDCSP
0	2.853758466	0.996	0.546	0	5	PLD3
0	2.744931554	0.941	0.059	0	5	ZNF749
0	2.671295405	0.953	0.198	0	5	EEF1G
0	3.075434092	0.908	0.181	0	6	IGFBP7
0	2.630297082	0.909	0.365	0	6	TYRP1
0	2.235659739	0.793	0.414	0	6	CTSK
0	2.167656841	0.936	0.739	0	6	NDUFC2
0	1.933556801	0.86	0.527	0	6	DCT
0	1.756048598	0.999	0.963	0	6	RPL9
0	1.752938771	0.53	0.086	0	6	ANKRD30B
0	1.752569647	0.973	0.481	0	6	IFI27
0	1.742457989	0.721	0.223	0	6	BHLHE41
0	1.697045361	0.783	0.15	0	6	ABCB5
0	2.346578984	0.784	0.112	0	7	CENPF
0	2.078539653	0.796	0.217	0	7	HMGB2
0	1.974082235	0.93	0.573	0	7	HMGN2
0	1.956228853	0.632	0.034	0	7	UBE2C
0	1.862122329	0.802	0.151	0	7	TYMS
0	1.844208549	0.983	0.9	0	7	H2AFZ
0	1.818576419	0.861	0.483	0	7	PTTG1
0	1.742065582	0.975	0.856	0	7	TUBA1B
0	1.667446809	0.708	0.071	0	7	PCLAF
0	1.593585006	0.818	0.247	0	7	CKS1B
0	3.399964159	0.973	0.385	0	8	TMSB4X
0	2.852367958	0.388	0.013	0	8	CCL4
0	2.197497314	0.7	0.04	0	8	CXCR4
0	2.19569202	0.667	0.008	0	8	CD69
0	2.039538058	0.8	0.158	0	8	SRGN
0	2.035256629	0.663	0.042	0	8	IL32
0	1.985394981	0.5	0.023	0	8	CCL5
0	1.764736888	0.418	0.009	0	8	NKG7
0	1.594295598	0.551	0.053	0	8	RGCC
2.87E-259	1.857271158	0.704	0.167	7.42E-255	8	DUSP2
